# Supplementary material for: Native Bacteria Associated with Mushroom Cultivation Promote Mushroom Growth Through Multiple Mechanisms
Source: Microorganisms. 2026 May 24;14(6):1181. doi: 10.3390/microorganisms14061181 (PMC13304464; doi:10.3390/microorganisms14061181)
Supplement: Supplementary file 1 [file microorganisms-14-01181-s001.zip]

Archive with 1 entries (1 files):
- microorganisms-4264215-supplementary.pdf
